# Supplementary material for: The value of multiparameter combinations for predicting difficult airways by ultrasound
Source: BMC Anesthesiol. 2022 Oct 5;22:311. doi: 10.1186/s12871-022-01840-0 (PMC9533522; doi:10.1186/s12871-022-01840-0)
Supplement: Supplementary file 1 — Additional file 1. [file 12871_2022_1840_MOESM1_ESM.xls]

## Sheet: Sheet1
Hospital number	modified Mallampati tests	Age(years old)	gender (1.Male 2.Women)	Height(cm)	Weight(Kg)	Thyromental distance(mm)	Mouth opening(mm)	Mandibular condylar mobility(mm)	Tongue thickness(mm)	Tyomental distance(mm)	Laryngoscopy grading	Difficult laryngoscopy	The number of intubation	difficult endotracheal intubation
A156213	1	43	2	162	54	72	38	10.25	60.23	51.82	2	0	1	0
A157716	1	37	1	172	75	93	53	12.6	66.25	57.65	2	0	2	0
A151060	3	30	1	165	69	92	45	13.6	65.84	54.42	2	0	1	0
A153331	2	64	1	168	68	80	47	15.14	60.43	50.76	1	0	2	0
A155007	2	48	2	165	65	72	33	8.01	66.64	44.55	2	0	2	0
A153940	2	40	2	151	50	77	45	12.41	59.29	52.89	2	0	1	0
A156543	2	25	1	168	59	83	35	13.38	63.74	52.95	3	0	2	0
A156851	3	43	2	165	65	70	37	10.05	66.03	50.96	3	0	2	0
A158090	2	60	2	159	48	72	40	11.04	62.65	53.35	2	0	1	0
A144921	1	28	2	166	100	90	44	11.69	58.09	53.26	2	0	1	0
A155820	2	76	1	165	56	85	39	9.62	55.02	47.23	4A	0	2	0
A155147	2	71	1	170	70	77	47	12.8	58.98	51.36	3	0	2	0
A151209	2	74	1	162	50	85	47	12.91	58.43	49.06	3	0	2	0
A157841	3	45	1	180	90	92	45	14	66.42	63.11	4A	0	2	0
A157725	1	65	1	165	55	79	37	10.67	54.5	55.06	3	0	1	0
A154142	1	52	1	165	63	77	48	10.22	64.66	57.34	1	0	1	0
A158580	1	25	1	178	66.5	106	53	13.14	48.41	68.5	1	0	1	0
A158679	2	29	2	161	58	75	48	12.01	57.72	60.05	1	0	1	0
A157614	2	30	1	170	70	90	34	9.99	54.67	60.71	1	0	1	0
A158420	3	30	1	170	86	98	49	17.94	66.17	67.94	1	0	1	0
A156947	3	49	2	157	53	91	41	15.6	59.98	56.14	1	0	1	0
A157703	1	45	2	158	51	76	31	13.38	57.96	58.05	1	0	1	0
A156762	3	28	2	164	55	77	40	9.32	62.47	53.6	4b	1	1	0
A159025	2	42	1	180	65	70	43	13.2	59.09	52.53	2	0	1	0
A156729	3	52	2	155	64.5	68	33	9.59	66.51	51.9	4b	1	4	1
A158979	3	47	1	167	72	78	32	13.16	60.14	55.12	3	0	2	0
A157444	3	47	2	161	65	60	34	8.89	66.08	48.37	4a	0	2	0
A156259	1	47	2	165	57	83	35	10.22	48.14	49.79	2	0	2	0
A160402	2	49	2	163	56	77	32	10.89	59.85	52.12	3	0	1	0
A158178	2	38	2	160	57	82	40	12.44	64.29	59.68	1	0	1	0
A158004	2	49	2	162	55	63	37	9.86	58.89	51.79	4a	0	1	0
A158299	1	40	1	165	62	72	36	10.32	55.85	58.99	1	0	1	0
A143203	2	62	2	158	68	70	39	12.12	62.24	53.75	3	0	2	0
A155437	2	38	2	160	62	64	34	10.01	56.67	50.13	4a	0	1	0
A161638	2	31	2	162	53	80	42	12.71	56.9	59.37	1	0	1	0
A160290	1	46	1	167	77	80	42	15.47	51.28	56.28	2	0	1	0
A160038	2	55	1	169	55	71	52	12.95	65.35	52.52	3	0	1	0
A159538	1	18	1	173	81	82	48	13.81	67.6	60.07	1	0	1	0
A157301	3	46	1	168	84	77	44	10.22	59.09	66.54	4a	0	2	0
A161602	3	51	2	153	55	70	32	9.66	53.77	51.85	1	0	1	0
A159206	2	34	2	152	49	70	46	12.93	59.33	56.99	1	0	1	0
A160241	3	78	1	172	74	72	25	7.56	60.19	47.05	4b	1	7	1
A156175	2	66	1	170	65	71	42	8.56	55.98	44.71	3	0	1	0
A157185	3	57	2	156	62	64	30	7.95	59.45	52.42	4a	0	1	0
A162960	1	64	2	155	60	80	39	11.29	56.64	50.88	3	0	1	0
A163083	2	25	1	178	52	90	52	13.47	57.09	59.5	1	0	1	0
A159058	1	55	1	170	69	74	47	15.29	62.03	55.09	1	0	2	0
A160318	2	51	1	170	56	68	40	13.75	65.8	51.4	2	0	1	0
A161594	1	43	1	175	73.5	91	43	13.14	60.68	59.53	1	0	1	0
A159219	2	52	1	150	56	70	42	13.86	58.99	59.04	2	0	1	0
A161660	3	30	2	158	68	94	41	13.09	60.65	55.96	1	0	1	0
A159527	2	48	1	170	75	89	43	12.35	63.05	66.25	2	0	1	0
A161458	1	46	2	160	60	91	50	10.61	63.4	55.49	1	0	1	0
A157164	1	23	2	168	54	77	37	10.8	56.9	51.8	1	0	1	0
A159300	1	52	2	160	54	67	32	8.95	63.74	54.92	4b	1	2	0
A161011	2	46	1	168	62	85	45	11.72	61.8	52.16	1	0	1	0
A162755	1	45	2	160	55	71	44	13.41	54.23	56.4	1	0	1	0
A158310	2	18	1	180	59	76	42	9.73	60.29	54.47	2	0	2	0
A160998	1	72	2	155	55	80	35	11.15	62.72	49.12	3	0	2	0
A160384	2	61	2	160	60	84	38	12.55	65.47	43.63	1	0	1	0
A162444	1	48	1	160	80	95	47	13.87	67.18	55.6	1	0	1	0
A163935	1	33	1	176	83	80	43	14.34	65.11	53.16	1	0	1	0
A164182	3	52	1	165	70	73	35	12.56	58.78	44.93	4b	1	1	0
A164117	2	51	1	170	58	80	51	15.15	62.93	52.15	2	0	1	0
A163886	1	46	2	162	49	80	31	10.01	63.77	41.71	1	0	1	0
A164301	3	50	1	166	62	86	34	14.61	58.4	57.63	2	0	2	0
A163990	2	54	2	155	56	80	38	10.2	58.33	50.76	1	0	1	0
A164088	2	57	2	168	79	78	32	11.92	59.09	59.69	4a	0	2	0
A157971	3	65	1	170	89	85	42	14.86	65.11	57.64	2	0	1	0
A163920	2	70	2	160	65	70	37	14.44	60.26	47.48	4a	0	1	0
A161392	1	54	1	168	55	67	40	8.1	55.56	48.78	2	0	2	0
A163636	2	63	1	170	60	79	44	11.21	65.81	58.43	2	0	1	0
A164161	1	32	2	162	46	72	43	13.1	51.53	58.51	1	0	1	0
A164000	3	73	2	162	60	64	32	8.05	66.96	44.59	3	0	1	0
A163669	3	67	2	158	75	67	32	9.56	58.95	44.16	2	0	2	0
A160663	3	55	1	169	69	74	38	9.72	63.77	55.59	2	0	2	0
A158033	2	46	1	177	76	74	37	10.05	61.72	56.3	2	0	1	0
A164076	1	43	2	154	46	71	40	12.08	55.56	51.47	1	0	1	0
A163816	1	46	2	162	60	67	43	17.27	56.69	44.88	1	0	1	0
A164402	1	19	2	168	76	73	45	15.41	63.24	57.69	1	0	1	0
A164652	2	44	2	165	52	90	35	12.25	60.37	50.38	4a	0	1	0
A164579	1	54	2	156	47	65	37	12.42	52.12	49.52	3	0	1	0
A164337	1	22	2	161	46	67	44	12.95	52.54	49.11	1	0	1	0
A184930	2	38	2	160	62.5	82	34	13.34	56.95	55.59	1	0	1	0
A164916	3	43	2	156	65	63	30	9.08	59.06	47.33	3	0	2	0
A163917	2	64	1	171	61	84	38	11.24	58.66	52.5	3	0	1	0
A164617	2	48	2	160	60	83	39	9.56	57.96	54.59	1	0	1	0
A164510	2	53	1	171	73	80	44	17.27	63.19	54.89	4a	0	1	0
A165056	1	50	2	163	60.5	95	50	13.35	65.49	51.18	1	0	1	0
A164632	3	48	1	176	75	81	30	8.75	66.99	58.65	4b	1	4	1
A165033	1	48	2	160	60	80	45	10.73	58.8	53.04	1	0	1	0
A163634	2	52	2	163	72	83	33	14.67	65.48	51.81	3	0	1	0
A164692	2	59	2	160	70	68	47	13.79	63.86	55.94	2	0	1	0
A157572	2	65	1	165	62	73	35	13.71	67.85	46.67	3	0	1	0
A158857	2	24	2	162	60	82	28	10.88	59.99	52.27	4a	0	1	0
A164778	1	66	1	162	61.5	93	40	13.45	59.45	59.66	1	0	1	0
A165010	1	51	1	165	52	78	35	11.87	56.64	57.08	1	0	1	0
A164873	3	37	1	167	58	70	28	13.01	58.99	51.39	3	0	1	0
A164906	1	40	2	156	62	76	42	12.56	61	54.06	1	0	1	0
A160031	1	73	1	156	54	73	37	6.86	57.37	50.86	1	0	1	0
A163854	3	65	1	165	52	83	38	11.15	54.21	57.3	4b	1	2	0
A165322	2	53	2	160	62	68	40	11.72	63.27	51.61	1	0	1	0
A162013	2	61	2	158	60	63	44	8.88	63.06	48.03	4a	0	2	0
A165179	3	53	1	162	66	78	40	15.76	61.7	54.26	1	0	1	0
A157157	4	71	1	170	83	70	40	11.07	70.3	50.17	2	0	1	0
A165422	1	22	1	170	72	80	43	12	59	55.92	1	0	1	0
A165098	1	46	2	163	52	75	52	13.4	47.02	55.63	1	0	1	0
A164956	3	47	2	165	70	54	34	7.84	62.96	43.75	4b	1	3	1
A164370	1	41	2	160	62.5	78	42	14.25	46.33	44.26	1	0	1	0
A165144	3	50	2	158	65	75	40	10.76	58.26	60.03	1	0	1	0
A165185	1	61	2	161	68	63	38	13.75	65.53	45.34	2	0	1	0
A162254	1	45	2	160	45.5	72	50	13.97	51.11	44.78	1	0	1	0
A164884	3	75	1	169	75	83	40	9.22	60.12	57.11	4b	1	2	0
A165445	1	72	1	167	55	86	50	11.35	64.2	52.16	1	0	1	0
A161874	1	22	2	162	60	75	40	11	62.11	55.26	1	0	1	0
A166124	1	20	1	177	72	100	45	12.45	56.57	62.42	1	0	1	0
A164241	3	73	1	172	80	64	38	9.25	67.28	51.95	4b	1	2	0
A166054	1	64	2	160	56	72	42	11.25	58.7	50.77	1	0	1	0
A164379	2	52	2	165	64	84	40	12.01	59.8	49.25	1	0	1	0
A159952	2	50	2	158	59	70	38	10.88	57.69	46.71	1	0	1	0
A155428	3	37	2	165	60	71	40	12.2	66.28	54.06	1	0	1	0
A165173	2	60	1	168	70	90	48	15.15	58.67	55.44	1	0	1	0
A165352	3	50	2	165	55	66	46	9.96	64.95	41.25	4b	1	1	0
A164808	1	62	1	175	61	80	42	12.23	50.42	55.31	1	0	1	0
A165818	2	75	2	163	66	75	38	13.56	55.35	53.04	1	0	1	0
A166298	1	39	2	168	58	80	40	12.4	58.4	55.4	2	0	2	0
A164405	2	49	2	161	66	60	42	8.89	61.76	40.22	2	0	2	0
A166015	2	54	1	172	60	80	43	12.53	67.52	47.43	2	0	1	0
A165708	1	64	1	165	65	73	48	12.19	64.96	53.82	3	0	2	0
A160366	1	39	2	150	67	70	42	10.22	57.03	54.21	1	0	1	0
A165462	3	47	1	173	80	92	50	13.06	63.41	59.42	1	0	1	0
A164587	2	41	1	170	65	80	30	10.01	56.3	51.86	2	0	1	0
A165793	2	71	2	155	58	64	30	8.66	56.71	41.34	4a	0	2	0
A166249	1	40	2	160	50	65	35	8.74	56.14	46.29	1	0	1	0
A165292	2	63	1	173	60	92	46	11.98	59.97	56.35	2	0	1	0
A166679	1	49	1	168	58	83	44	16.42	60.65	57.29	1	0	1	0
A166268	2	50	1	172	65	72	42	14.21	52.76	56.67	1	0	1	0
A164433	3	74	1	172	65	72	40	14.41	69.08	47.71	1	0	1	0
A166899	1	54	2	162	62	76	50	13.98	60.63	52.72	2	0	1	0
A165916	2	48	1	175	72	78	32	10.37	66.44	58.75	3	0	2	0
A166217	2	66	1	162	60.5	78	40	12	62.77	53.1	2	0	1	0
A166615	3	50	1	168	60	65	38	10.68	49.72	46.37	3	0	2	0
A166695	1	34	2	163	72.5	80	40	11.34	53.11	60.16	1	0	1	0
A159005	2	52	1	171	78	80	40	11.08	64.92	58.85	3	0	2	0
A167372	1	30	1	183	69	92	52	18.14	58.93	64.9	1	0	1	0
A166309	3	51	1	170	63	73	40	15.37	55.94	48.54	1	0	1	0
A166667	2	50	2	160	59	78	34	10.57	57.23	48.85	2	0	1	0
A165181	1	54	2	156	55	70	43	14.98	55.18	53.6	1	0	1	0
A167370	2	24	2	168	49	72	41	11.96	60.53	51.52	1	0	1	0
A167798	2	50	2	158	65	59	43	13.76	55.86	48.12	3	0	1	0
A167344	2	45	1	176	67	82	40	11.19	63.77	60.4	2	0	1	0
A166279	1	47	2	166	50	56	30	9.36	68	44.1	1	0	1	0
A167169	1	30	1	172	76	94	55	14.14	67.03	73.82	1	0	1	0
A166451	2	51	1	172	72	92	48	10.08	60.37	66.23	1	0	1	0
A164049	2	64	2	159	79	75	41	11.25	62.09	52.83	2	0	1	0
A167200	3	48	2	165	80	85	34	10.43	60.07	57.48	3	0	2	0
A167190	2	41	2	160	59	73	36	10.28	54.84	56.96	1	0	1	0
A167554	1	52	1	176	79	70	38	9.79	66.48	51.95	4b	1	1	0
A165758	1	51	2	150	66	70	40	11.15	65.23	49.85	1	0	1	0
A167648	1	65	1	171	72	72	38	10.55	60.77	50.47	2	0	1	0
A167171	3	61	2	150	60	73	35	11.18	68.03	49.79	2	0	1	0
A166997	2	51	1	170	70	70	34	9.49	60.19	59.35	3	0	1	0
A166770	2	65	2	160	55	71	32	8.24	61.28	50.86	2	0	1	0
A166607	3	42	2	160	80	74	38	9.26	68.37	56.35	4a	0	2	0
A167783	1	26	2	150	51	71	46	11.88	60.05	46.43	1	0	1	0
A167159	1	55	2	155	57	76	47	12.33	60.34	47.09	1	0	1	0
A166951	1	32	2	168	57	74	47	11.39	56.88	57.3	1	0	1	0
A167272	3	38	1	164	60	65	34	11.5	60.09	54.9	2	0	1	0
A166601	1	71	1	162	46	84	37	9.49	62.72	46.25	4b	1	2	0
A165970	2	65	2	155	62	65	40	11.96	54.64	46.09	2	0	1	0
A168045	2	62	1	167	63	89	43	11.02	57.4	60.93	1	0	1	0
A167177	3	52	2	160	64	64	34	10.07	64.24	46.95	3	0	1	0
A167335	2	63	1	165	60	82	33	12.92	57.27	61.05	2	0	1	0
A167617	1	41	1	178	80	87	40	15.09	66.88	60.11	3	0	2	0
A167158	1	49	2	160	52	67	37	8.52	60.75	46.03	1	0	1	0
A168034	1	45	2	156	62	82	43	16.5	61.93	55.21	1	0	1	0
A168157	1	18	1	173	60	82	37	14.27	61.34	55.6	1	0	1	0
A168216	3	45	2	160	54	80	32	10.16	64.22	46.03	3	0	1	0
A167816	2	29	2	167	93	90	47	14.02	68.08	66.32	2	0	2	0
A167639	2	67	1	161	85	80	54	13.77	63.77	65.94	3	0	1	0
A168047	2	64	1	168	55	70	34	13.16	63.06	54.47	1	0	1	0
A166882	3	71	2	155	54	63	38	8.91	62.72	50.68	1	0	1	0
A166262	2	66	2	155	44	73	36	10.35	54.82	51.78	1	0	1	0
A167918	2	32	2	158	59	81	40	13.6	61.66	54.32	2	0	1	0
A168611	1	33	1	175	88	113	54	14.19	60.76	56.99	3	0	1	0
A168254	1	36	2	168	59	74	42	15.79	50.82	54.69	1	0	1	0
A168173	3	45	1	165	70	73	36	14.82	58.28	55.78	1	0	1	0
A167986	1	50	2	160	60	67	35	9.16	63.36	51.31	2	0	2	0
A166685	1	50	2	155	53	65	40	11.06	64.54	52.42	3	0	1	0
A167609	1	54	2	166	55	77	37	10.77	51.93	51.02	1	0	1	0
A168317	1	34	1	175	80	83	39	9.54	66.87	56.7	3	0	1	0
A168684	2	46	1	170	58	82	42	13.23	59.32	56.38	1	0	1	0
A167806	2	71	1	170	82.5	96	44	15.91	66.83	64.78	1	0	1	0
A168059	2	62	1	175	60	82	41	13.9	58.83	52.98	1	0	1	0
A170217	1	81	2	152	52	76	41	11.86	56.78	45.11	2	0	1	0
A170293	2	39	2	162	51.5	83	43	15.52	54.76	55.69	1	0	1	0
A170302	3	35	1	165	79	98	38	9.73	58.08	66.54	3	0	1	0
A167970	1	20	1	182	76	82	43	10.34	66.09	53.98	3	0	1	0
A170331	1	31	1	170	70	80	38	13.75	59.67	54.38	1	0	1	0
A169487	1	39	2	160	54	71	37	11.22	51.62	53.58	1	0	1	0
A169975	2	66	1	168	67	78	47	14.78	69.09	48.51	3	0	1	0
A170523	2	49	2	167	69	80	43	13.77	68.63	53.07	2	0	1	0
A169930	1	67	1	165	46	57	41	11.32	51.74	43.76	2	0	1	0
A170177	1	39	2	160	54	78	43	12.01	50.17	54.85	1	0	1	0
A171104	3	53	2	162	50	66	40	15.54	55.45	44.44	1	0	1	0
A170722	3	38	1	164	72	75	44	12.7	68.26	60.73	1	0	1	0
A170996	3	50	1	170	72	78	32	9.68	65.17	57.19	1	0	1	0
A167819	1	67	1	181	72	81	43	10.24	52.84	52.89	2	0	1	0
A170834	3	47	2	158	62	77	35	12.55	56.35	51.5	3	0	2	0
A171353	2	46	2	166	65	82	51	12.64	62.72	59.87	2	0	1	0
A171166	3	74	1	178	89	84	49	13.79	65.22	61.17	2	0	1	0
A170448	3	66	1	160	58	67	30	8.02	61.01	44.75	2	0	1	0
A167931	2	70	1	162	55	77	40	10.95	56.29	54.02	1	0	1	0
A170717	3	29	1	165	80	82	42	13.49	60.31	44.75	3	0	2	0
A171308	1	31	1	171	73	78	51	12.23	61.82	57.97	1	0	1	0
A171408	3	21	2	165	51	74	47	17.19	55.51	54.9	1	0	1	0
A170983	1	48	1	165	60	93	47	15.28	51.25	55.96	1	0	1	0
A170519	3	73	2	158	60	67	41	11.5	63.7	58.47	3	0	2	0
A171525	2	54	1	170	60	64	40	10.56	59.85	38.91	3	0	1	0
A171436	2	41	2	157	50	73	45	10.42	59.77	49.39	1	0	1	0
A171388	3	52	1	173	76	64	34	9.25	61.95	51.82	4b	1	2	0
A171181	4	44	1	175	75	80	35	12.39	58.93	56.03	2	0	1	0
A171237	2	53	1	155	56	63	45	13.61	64.98	45	2	0	1	0
A171958	1	32	2	162	52	80	43	13.53	60.45	60.24	1	0	1	0
A171109	3	62	1	170	60	60	30	6.03	60.94	43.79	4b	1	4	1
A170615	3	54	1	160	59	82	38	13.05	60.26	54.4	2	0	1	0
A172101	3	49	1	178	75	82	40	13.09	60.45	45.02	3	0	2	0
A166111	2	49	1	166	58	82	42	15.01	52.62	59.29	3	0	1	0
A171392	3	48	2	160	64	86	43	12.15	52.59	58.7	1	0	1	0
A172220	3	44	1	175	82	98	43	16.01	62.87	64.85	3	0	1	0
A172194	3	48	1	160	73	91	43	12.36	64.42	61.19	3	0	1	0
A171242	3	35	1	173	67	75	35	12.47	66.75	56.03	4a	0	1	0
A171888	2	47	1	172	58	73	34	11.27	63.51	58.37	2	0	1	0
A169169	1	70	2	154	43	70	40	11.2	54.89	51.98	2	0	1	0
A171400	3	18	2	167	55	88	43	12.49	57.05	59.9	1	0	1	0
A171660	4	57	1	164	70	70	35	8.69	61.94	56.11	3	0	2	0
A171062	3	40	2	158	78.5	72	38	10.97	60.89	57.69	1	0	1	0
A171533	2	39	2	157	52.5	65	37	9.36	58.14	50.13	1	0	1	0
A171707	2	47	2	159	55	73	40	13.33	61.55	53.14	1	0	1	0
A171454	3	60	2	160	59	64	33	11.7	51.08	53.81	1	0	1	0
A171980	2	54	1	165	60	80	36	11.35	53.88	58.11	3	0	2	0
A168956	3	76	1	172	45	60	36	12.32	60.68	50.43	4b	1	2	0
A172225	3	43	2	160	57.5	83	36	13.87	60.88	56.28	2	0	1	0
A171912	2	30	1	167	60	75	42	14.92	63.9	52.92	2	0	1	0
A171708	3	65	1	160	55	76	33	13.72	57.69	48.67	1	0	1	0
A170707	4	64	1	176	56	83	40	10.53	61.53	51.79	3	0	1	0
A172751	3	43	1	170	63	82	45	12.04	56.62	51.3	2	0	1	0
A173003	4	48	1	162	80	62	33	8.08	64.54	46.38	3	0	1	0
A171364	1	59	2	150	50	82	42	14.66	51.52	55.03	3	0	2	0
A172190	2	63	1	180	90	93	52	14.82	56.09	61.4	2	0	1	0
A172127	2	53	1	173	75	76	37	11.05	57.15	58.94	2	0	1	0
A172507	3	38	1	173	74.5	72	38	9.22	61.73	55.04	2	0	1	0
A172032	3	53	2	158	78	60	39	9.58	61.61	50.13	3	0	1	0
A170889	3	45	2	162	65	65	32	9.21	60.11	47.44	2	0	1	0
A172487	2	45	1	172	62	80	45	13.86	63.95	54.75	2	0	1	0
A173014	2	45	2	158	60	66	42	9.97	58.33	56.67	1	0	1	0
A171967	3	54	1	172	75	78	34	9.89	64.24	57.51	4a	0	2	0
A171961	3	68	1	169	62	72	42	14.19	58.59	50.02	3	0	2	0
A173371	3	47	2	158	54	78	41	15.01	59.82	61.02	1	0	1	0
A172989	1	29	1	181	100	100	58	17.66	60.45	70.9	2	0	1	0
A170711	1	66	1	170	69	76	50	12.33	64.84	58.43	2	0	1	0
A173320	1	49	1	178	65	77	40	13.99	56.36	54.28	2	0	1	0
A173259	4	54	1	171	70	73	34	12.99	59.09	52.34	1	0	1	0
A171762	1	51	1	174	64	86	49	11.47	61.96	57.77	1	0	1	0
A172544	1	77	1	158	52	84	40	16.74	45.45	51.03	2	0	1	0
A173127	1	52	1	175	80	91	50	14.39	68.82	57.92	1	0	1	0
A171875	4	65	1	175	78	67	33	11.62	65.79	50.32	4a	0	1	0
A172295	4	70	1	177	72	80	30	9.68	55.82	57.52	4b	1	2	0
A173557	3	45	2	160	60	70	43	12.22	58.55	52.34	1	0	1	0
A173137	2	59	1	173	65	95	52	16.92	59.3	66.67	2	0	1	0
A173662	3	54	1	160	75	70	34	8.84	68.59	54.96	3	0	1	0
A173844	1	49	2	162	65	78	38	10.5	55.27	54.54	3	0	1	0
A170982	3	69	2	154	65	73	42	11.96	62.58	50.46	2	0	1	0
A173033	3	54	2	162	65	62	33	7.29	64.46	50.26	3	0	2	0
A173893	3	34	1	183	97	80	40	15.23	68.2	59.75	2	0	1	0
A173598	1	75	1	168	62	80	37	11.54	57.22	55.83	1	0	1	0
A173314	3	51	2	158	52	70	33	14.68	57.96	53.7	1	0	1	0
A172551	3	31	1	170	75	86	39	9.36	60.82	59.48	3	0	1	0
A173661	3	33	2	164	48	77	40	13.24	51.93	55.57	1	0	1	0
A173885	1	40	2	158	63	85	37	8.91	60.97	55.15	2	0	2	0
A173717	1	49	2	150	51	86	43	10.07	59.92	57.77	1	0	1	0
A171865	2	55	2	159	52	74	43	11.54	56.01	58.99	1	0	1	0
A179662	1	27	2	168	53	70	39	13.02	51.25	52.61	1	0	1	0
A179635	1	30	2	162	60	62	41	10.69	66.5	48.22	3	0	1	0
A179626	3	30	2	160	53	81	43	11.03	59.92	61.91	1	0	1	0
A179351	3	43	1	175	80	68	34	10.11	60.09	59.06	3	0	1	0
A178203	3	72	2	155	43	62	32	10.51	57.62	48.51	1	0	1	0
A178483	3	55	1	170	72	73	37	8.26	60.82	59.38	2	0	1	0
A177086	3	71	2	150	52	82	34	11.34	58.18	58.39	2	0	1	0
A176585	3	65	1	170	60	80	43	10.55	62.24	47.51	3	0	1	0
A177407	3	62	1	155	62	72	44	11.61	63.86	54.42	3	0	1	0
A178577	1	39	2	160	53	71	42	12.33	59.08	55.9	1	0	1	0
A177805	3	63	1	175	75	90	42	10.25	64.35	61.56	2	0	1	0
A179177	3	35	1	168	85	82	43	14.71	59.09	54.26	3	0	1	0
A178342	3	65	1	173	70.5	74	34	9.85	62.22	51.75	2	0	1	0
A179032	1	55	2	160	55	75	42	9.95	59.66	54.58	1	0	1	0
A178384	3	28	1	177	67	70	38	11.89	63.41	50.49	3	0	1	0
A178402	2	44	2	150	54	70	40	9.34	61.27	56.48	1	0	1	0
A178786	2	42	1	186	70	80	35	11.53	65.11	55.51	2	0	1	0
A177277	1	78	1	168	40	82	40	10.16	53.39	54.3	3	0	2	0
A178348	3	21	1	163	69	78	37	10.34	53.66	59.6	1	0	1	0
A177870	3	72	1	178	65	72	38	8.18	61.77	51.5	4a	0	2	0
A178734	1	49	2	165	60	72	40	11.53	61.94	51.53	1	0	1	0
A178292	3	54	2	157	65	70	35	12.46	61.87	58.08	2	0	1	0
A176638	3	54	2	164	63.5	73	42	8.81	54.32	50.19	3	0	1	0
A177208	3	68	1	170	68	65	41	10.83	65.2	48.92	3	0	1	0
A177204	4	47	1	165	75	74	33	9.31	68.45	59.15	3	0	1	0
A177623	1	47	1	168	58	84	42	10.52	45.82	62.8	1	0	1	0
A175388	3	40	2	158	62.5	70	35	8.47	61.53	54.81	3	0	1	0
A178088	4	40	2	158	45	53	17	3.84	59.65	39.37	4b	1	失败	1
A178587	1	23	1	172	62	88	43	11.67	58.25	63.6	2	0	1	0
A176042	1	67	1	178	75	82	42	14.01	74.19	61.78	2	0	1	0
A177060	2	32	1	174	75	75	35	13.2	66.71	59.13	3	0	1	0
A175888	3	39	1	170	74	90	42	16.21	62.87	60.35	2	0	1	0
A177955	3	65	1	170	49	74	40	15.3	58.95	49.9	2	0	1	0
A177365	3	52	1	169	68	83	40	13.76	60.2	58.31	3	0	2	0
A178023	3	51	2	160	61	64	33	9.62	64.56	45.16	2	0	2	0
A177307	1	64	2	163	58	67	42	9.59	59.74	51.76	1	0	1	0
A176621	3	71	1	169	60	77	38	9.08	60	54.36	3	0	1	0
A174278	1	24	2	167	60	82	43	14.9	53.64	58.14	1	0	1	0
A173704	1	40	2	158	52	76	40	13.89	62.06	56.75	1	0	1	0
A174314	3	50	1	168	63	87	36	10.7	61.57	55.1	2	0	1	0
A172448	3	54	2	159	53	75	43	13.22	63.41	53.96	1	0	1	0
A172641	4	66	1	168	53	73	32	9.38	60.33	52.57	2	0	1	0
A173175	2	57	1	170	62	76	38	8.6	59.17	53.82	4b	1	2	0
A173304	2	26	1	172	51	77	41	16.28	55.57	59.95	1	0	1	0
A173690	2	39	1	168	70	78	30	11.8	55.69	55.1	2	0	1	0
A174213	2	48	2	158	60	70	37	12.85	66.57	49.5	1	0	1	0
A173484	1	63	2	155	66	69	38	11.09	54.46	57.06	4a	0	2	0
A174497	3	67	2	145	52	74	38	10.65	58.03	51.82	3	0	1	0
A174168	3	56	2	163	65	70	39	11.73	61.05	54.76	3	0	1	0
A172443	4	75	1	165	56.5	70	37	9.41	66.46	45.79	3	0	1	0
A174363	4	63	1	158	62	69	43	10.02	57.25	50.59	4a	0	1	0
A173750	3	51	2	165	59	77	30	13.05	66.58	51.95	2	0	2	0
A173883	2	53	1	170	65	85	45	10.87	60.57	61.02	1	0	1	0
A174731	3	58	1	169	60	86	41	11.12	58.97	61.02	2	0	1	0
A173264	3	52	2	164	60	63	33	11.18	56.49	52.01	3	0	1	0
A174445	1	24	2	162	44	72	37	9.77	53.94	55.73	1	0	1	0
A174823	3	55	1	171	61	77	43	17.56	61.28	58.74	1	0	1	0
A174972	3	48	2	155	65	63	45	9.48	66.37	49.82	3	0	2	0
A174758	1	51	2	155	58.5	73	42	8.7	61	59.77	3	0	1	0
A174634	3	60	2	162	72.5	56	35	8.09	65.31	45.86	4b	1	3	1
A174554	3	44	1	180	75	76	36	14.05	58.91	63.06	1	0	1	0
A171286	1	44	2	160	62	70	40	11.32	64.65	51.64	1	0	1	0
A175130	3	28	1	180	99	106	43	10.86	66.57	63.18	3	0	1	0
A169321	4	73	1	166	90	60	40	12.35	55.09	50.44	3	0	1	0
A173576	2	51	2	160	72	76	34	11.02	60.49	51.22	2	0	1	0
A174312	3	59	1	170	52	88	35	7.98	57.63	54.85	1	0	1	0
A175291	1	44	2	153	60	78	43	13.99	61.46	54.57	2	0	1	0
A173933	2	48	2	160	55	74	37	12.42	59.18	51.55	1	0	1	0
A175428	3	35	1	171	77	73	36	8.87	68.09	53.79	3	0	2	0
A168478	3	51	1	170	58	60	30	8.73	70.82	43.2	4b	1	1	0
A173766	3	50	2	160	53	73	42	12.26	52.27	49.31	1	0	1	0
A175407	3	48	1	170	68	84	35	11.7	65.97	57.52	2	0	1	0
A172064	1	52	2	162	60	73	47	10.42	52.93	57.98	1	0	1	0
A174674	3	50	2	155	53	60	38	10.67	61	47.13	3	0	1	0
A174891	3	76	2	160	62	65	37	11.22	62.73	50.07	3	0	1	0
A172227	3	66	2	168	70	68	40	16.75	64.39	54.09	3	0	1	0
A174704	4	63	2	160	75	62	41	11.84	67.49	57.52	2	0	1	0
A175139	3	61	1	169	69	60	38	12.9	59.8	42.19	3	0	2	0
A175253	2	48	1	170	75	80	38	12.35	63.02	57.11	1	0	1	0
A172988	3	65	1	160	60	78	42	10.54	59.71	58.52	1	0	1	0
A173637	3	30	1	176	92	80	43	15.77	68.45	54.24	2	0	1	0
A174066	2	68	1	160	65	78	34	10.36	69.35	56.64	3	0	2	0
A173920	1	75	1	171	45	83	42	11.36	56.92	58.14	3	0	1	0
A175761	3	39	1	165	62	75	35	11.96	58.44	61.41	3	0	1	0
A175295	1	39	2	155	50	66	43	8.76	63.46	52.5	2	0	1	0
A175087	3	54	2	157	55	75	40	10.41	54.24	53.16	1	0	1	0
A174410	3	72	2	160	43	73	42	11.64	56.09	49.34	4b	1	2	0
A169306	2	51	1	161	57	80	42	14.34	59.12	59.49	1	0	1	0
A175504	3	54	1	168	49	83	35	8.82	55.52	53.07	2	0	1	0
A174744	1	77	1	160	55	75	43	14.36	58.24	52.61	1	0	1	0
A175454	3	55	2	150	45	66	37	12.87	56.17	48.01	2	0	1	0
A175672	2	48	1	168	60	94	45	16.98	56.47	61.02	2	0	1	0
A173915	4	59	1	170	55	80	22	5.02	61.19	52.98	4b	1	2	0
A173108	3	53	1	172	63	84	38	17.34	61.06	56.71	1	0	1	0
A176070	3	44	2	168	70	83	38	9.68	51.73	59.94	1	0	1	0
A175987	3	24	2	160	58	80	42	11.15	57.99	61.74	1	0	1	0
A176024	3	45	1	172	64	85	37	10.82	58.51	60.79	1	0	1	0
A176020	4	41	2	158	65	67	32	9.31	75.77	50.84	3	0	2	0
A174434	3	51	2	170	70	75	40	14.37	63.48	61.02	1	0	1	0
A176207	3	45	2	165	86	80	45	10.92	69.65	61.36	2	0	1	0
A175726	3	50	2	158	62	61	32	7.28	56.81	51.54	4b	1	3	1
A176442	3	43	1	160	68	83	40	9.94	67.49	61.95	1	0	1	0
A174545	3	63	1	160	52	70	35	8.95	64.73	54.4	3	0	1	0
A176213	3	52	2	160	60	71	43	16.88	55.46	64	2	0	1	0
A174989	3	78	2	160	64	62	40	10.15	59.82	48.61	3	0	1	0
A176629	3	53	2	158	65	65	39	12.41	62.88	44.41	3	0	1	0
A176610	2	38	1	172	72.5	90	40	14.71	47.61	71.74	2	0	1	0
A176603	1	63	1	168	60	77	43	13.86	53.88	49.59	3	0	1	0
A176133	3	53	2	158	66	67	42	12.74	65.35	57.46	2	0	1	0
A174747	1	30	2	161	51	73	46	14.36	60.99	54.91	1	0	1	0
A176714	3	43	2	163	60	68	35	9.02	65.23	50.54	3	0	1	0
A176882	2	62	2	160	60	63	42	13.35	66.85	44.76	1	0	1	0
A176430	2	32	2	172	69	70	42	15.45	53.7	61.57	1	0	1	0
A174122	3	72	1	170	60	90	35	8.23	50.71	64.71	2	0	2	0
A174090	4	78	2	168	44	60	28	6.15	53.06	49.12	3	0	2	0
A176209	3	49	2	156	60	72	40	10.65	63.31	54.78	2	0	2	0
A175180	3	66	1	165	62	77	43	15.02	60.6	58.65	2	0	1	0
A176834	2	25	1	174	76	80	40	15.8	62.97	58.72	1	0	1	0
A175981	1	64	1	170	63	90	46	14.69	58.29	60.21	2	0	1	0
A176899	1	64	1	168	55	75	48	15.22	52.04	53.35	1	0	1	0
A175836	3	50	2	162	68	67	35	9.32	60.82	52.3	2	0	1	0
A177503	2	69	1	168	51	66	35	12.31	56.98	50.86	2	0	2	0
A177055	2	61	2	158	70	88	40	15.53	59.02	55.92	2	0	1	0
A173602	2	56	2	162	53	74	44	15.23	57.22	56.33	1	0	1	0
A176143	1	68	1	170	75	84	42	10.34	65.97	59	3	0	1	0
A177621	3	63	2	158	57	73	41	12.33	58.03	49.12	1	0	1	0
A177065	3	58	2	159.5	61	65	42	11.52	60.72	55.1	2	0	1	0
A176495	4	27	1	165	75	65	38	10.52	62.03	58.81	4a	0	2	0
A177011	3	49	2	160	66	63	35	11.95	58.44	47.62	3	0	2	0
A176221	2	52	1	169	68	75	43	14.33	62.79	53.39	1	0	1	0
A177154	3	28	1	183	80	80	42	15.1	69.27	62.81	1	0	1	0
A177081	1	24	2	160	50	80	47	13.71	60.57	54.28	1	0	1	0
A177082	3	41	2	160	60	62	36	12.8	69.16	50.11	1	0	1	0
A178843	1	62	2	150	50	66	41	12.18	55.21	50.05	1	0	1	0
A178074	2	66	1	178	85	70	38	9.79	71.73	51.19	2	0	1	0
A179050	1	44	2	150	55	66	47	16.68	51.19	51.91	1	0	1	0
A178998	2	44	2	160	51	76	35	8.93	53.06	58.58	1	0	1	0
A177240	4	68	1	167	60	74	31	8.52	66.58	57.18	3	0	1	0
A179670	1	55	2	166	60	68	42	12.29	60.53	55.9	2	0	1	0
A179596	1	39	2	161	54	70	40	13.78	54.39	50.47	1	0	1	0
A177794	3	46	1	162	53	78	40	14.71	58.6	56.77	2	0	1	0
A178831	2	55	2	160	48	60	40	14.45	55.6	44.69	1	0	1	0
A178946	3	47	1	174	85	95	45	22.75	66.74	69.05	2	0	1	0
A179328	3	54	1	172	65	75	42	10.44	65.79	54.04	3	0	1	0
A178886	3	65	1	178	65	78	43	12.97	58.52	59.43	1	0	1	0
A179364	2	47	2	159	53	73	40	9.1	56.96	54.67	1	0	1	0
A178295	1	18	1	184	70	80	44	14.86	60.08	57.92	1	0	1	0
A180493	3	53	2	160	68	77	36	9.56	67.19	57.29	1	0	1	0
A180557	3	39	1	168	55	78	38	11.21	59.41	56.4	1	0	1	0
A178916	3	47	2	160	76	80	45	11.53	64.71	55.91	1	0	1	0
A179684	2	77	1	170	80	80	38	12.1	59.35	53.35	3	0	1	0
A178092	3	69	1	162	73	80	38	13.62	76.24	62.31	3	0	1	0
A178697	2	53	2	152	65	63	37	9.3	73.81	47.84	4a	0	2	0
A177835	1	64	2	160	55	83	42	10.32	61.73	58.49	2	0	1	0
A180074	1	55	2	158	59	90	48	14.67	58.24	63.17	1	0	1	0
A180656	2	27	1	172	84	85	48	12.47	66.88	62.16	3	0	1	0
A179524	2	60	1	165	46	80	30	10.62	54.19	57.52	2	0	1	0
A179983	3	70	2	155	57	75	48	12.6	56.53	56.46	1	0	1	0
A180069	3	44	1	164	62	83	35	9.05	61.38	57.71	3	0	1	0
A179385	3	59	1	170	82	80	40	12.69	62.68	62.39	1	0	1	0
A179883	4	69	2	162	62	72	38	11.87	60.87	52.42	1	0	1	0
A180944	3	22	2	162	54	80	45	11.07	61.27	56.22	1	0	1	0
A180934	2	62	2	150	65	73	42	12.15	63.52	56.77	2	0	1	0
A180800	2	53	2	155	64	66	43	13.31	65.45	47.83	2	0	1	0
A180991	2	46	2	160	60	72	40	12.78	53.06	56.11	1	0	1	0
A184735	4	54	2	156	60	55	25	5.02	58.31	40	4b	1	失败	1
A210978	3	48	2	168	67	90	34	13.97	60.22	64.92	1	0	1	0
A211320	3	39	2	157	60	92	34	9.77	63.36	57.9	1	0	1	0
A512523	3	50	1	165	71	82	33	10.77	66	55.77	3	0	1	0
A209499	1	62	1	163	70	81	51	13.79	65.58	59.95	2	0	1	0
A208743	3	68	2	158	75	92	44	10.48	66.26	61.07	1	0	1	0
A210271	2	64	1	170	58	85	32	9.8	63.72	51.9	3	0	1	0
A210316	3	58	2	154	59	70	30	9.67	59.46	54.36	3	0	1	0
A411423	3	42	2	158	68	86	45	9.8	61.18	58.45	2	0	1	0
A209746	2	64	1	173	77	82	44	15.2	65.53	63.59	2	0	1	0
A211370	2	44	1	168	60.5	82	36	9.69	60.75	59.6	3	0	2	0
A211039	2	42	2	160	59	84	48	12.69	60.73	53.48	1	0	1	0
A211386	1	38	1	175	85	89	44	12.32	62.29	59.27	1	0	1	0
A209098	2	69	1	165	62	81	42	11.45	59.14	58.94	1	0	1	0
A208675	3	47	1	164	67	89	30	8.76	57.66	62.7	3	0	1	0
A208998	3	66	1	170	64	67	32	9.8	67.14	38.75	4b	1	1	0
A211441	3	47	1	170	66	102	31	9.9	56.22	70.8	1	0	1	0
A211798	3	36	2	158	54	77	34	10.61	59.04	56.1	2	0	1	0
A211363	3	22	1	172	54	93	40	11.03	66.59	60	3	0	1	0
A210875	3	49	1	162	60	85	34	10.42	57.74	60.74	2	0	1	0
A211937	1	45	2	165	70	92	42	11.75	68.69	59.53	2	0	2	0
A212274	2	27	2	153	58	88	44	11.1	59.67	60.14	1	0	1	0
A210563	3	40	2	160	72	85	42	10.25	65.26	51.82	1	0	1	0
A211938	1	70	1	168	56	82	40	15.06	53.86	56.95	1	0	1	0
A211542	2	56	2	150	50	87	43	13.26	57.18	56.4	1	0	1	0
A211070	3	56	2	171	84	78	30	8.56	56.41	54.92	3	0	1	0
A211844	3	52	1	170	60	83	36	9.81	59.88	59.86	2	0	1	0
A211447	1	54	2	170	67	80	57	11.87	65.19	52.67	1	0	1	0
A211680	2	66	2	163	74	85	49	16.37	67.28	57.14	1	0	1	0
A212465	2	41	2	160	68	81	43	11.55	57.48	62.09	1	0	1	0
A212333	1	65	2	158	50	80	32	8.42	54.14	54.08	2	0	1	0
A212227	3	60	2	154	47	72	35	8.42	60.54	46.41	2	0	1	0
A212548	3	51	1	173	64	95	35	7.86	56.25	60.9	2	0	1	0
A212410	1	58	2	163	52	83	33	8.32	61.65	49.18	2	0	1	0
A212755	3	62	2	165	71	80	40	10.56	58.89	59.01	1	0	1	0
A212427	3	56	1	170	55	100	42	10.47	61.52	61.62	2	0	1	0
A212495	2	46	2	157	52	88	38	11.57	53.9	57.04	1	0	1	0
A212063	1	26	2	165	50	85	38	11.09	51.94	56.07	1	0	1	0
A212691	2	25	1	180	60	88	38	11.16	55.65	59.73	1	0	1	0
A213051	3	45	2	158	50	82	39	10.79	67.64	52.5	2	0	1	0
A211611	3	53	2	162	65	87	43	15.07	61.69	55.01	1	0	1	0
A212964	3	25	1	172	71	87	32	11.78	54.98	58.01	1	0	1	0
A211748	4	67	1	175	69	88	34	8.32	55.77	58.16	3	0	1	0
A213336	2	29	1	180	83	98	43	13.21	63.79	65.12	2	0	1	0
A209335	1	22	1	172	73	85	45	18.26	63.84	61.24	1	0	1	0
A212281	1	51	2	163	60	86	37	8.97	51.33	51.48	2	0	1	0
A213535	1	55	2	163	76	82	40	10.25	62.64	57.01	3	0	1	0
A212068	1	52	1	176	70	70	30	9.55	64.18	48.1	4a	0	2	0
A213360	3	49	1	174	79	85	35	11.8	62.16	61.07	4a	0	2	0
A212792	3	49	1	168	55	69	28	8.48	70.29	46.62	4b	1	3	1
A213950	3	47	2	161	62	72	40	15.1	58.15	56.41	2	0	1	0
A212976	2	62	1	174	60	82	38	10.27	68.64	52.63	1	0	1	0
A212694	2	60	2	158	60	78	34	9.51	55.5	49.45	2	0	1	0
A213076	3	61	1	163	55	70	34	9.39	65.3	51.61	2	0	1	0
A212032	3	65	1	170	93	78	45	13.26	65.73	56.07	4b	1	4	1
A213520	3	37	2	167	62	82	34	10.22	49.34	54.35	2	0	1	0
A213594	1	37	2	155	50	73	36	9.6	50.68	56.99	1	0	1	0
A213860	1	43	1	162	50	80	38	10.32	56.51	55.12	2	0	1	0
A213636	3	55	2	162	61	87	42	10.65	60.39	55.1	1	0	1	0
A212596	3	52	2	155	60	78	36	14.88	56.51	56.57	2	0	1	0
A212421	2	50	2	160	59	88	46	17.65	62.31	53.32	1	0	1	0
A212539	4	40	1	168	64	83	30	7.67	55.69	56.11	3	0	2	0
A213647	2	45	2	155	61.5	88	47	14.66	59.27	53.5	2	0	1	0
A213629	3	65	1	168	68	74	38	11.4	63.95	58.91	3	0	2	0
A214145	2	46	2	160	60	85	40	11.43	57.2	55.31	3	0	1	0
A213721	1	48	1	169	75	82	48	14.43	63.04	59.33	1	0	1	0
A213878	1	61	1	168	70	72	38	11.17	58.48	51.54	3	0	2	0
A213459	3	38	2	164	59	86	38	11.11	64.96	55.05	3	0	1	0
A213367	1	55	2	162	58	79	36	9.85	60.01	49.16	2	0	1	0
A213278	1	65	1	162	58	73	35	12.79	58.41	45.18	2	0	1	0
A213611	3	54	2	163	53	78	38	13.49	62.12	52.5	1	0	1	0
A213778	3	54	1	170	83	93	43	15.14	57.51	61.13	1	0	1	0
A213796	1	51	2	160	55	91	50	12.99	61.73	56.77	1	0	1	0
A213822	3	49	1	171	75	77	38	12.78	62.53	55.23	1	0	1	0
A214554	3	23	1	176	68	76	50	15.69	61.46	54.92	1	0	1	0
A213160	1	53	1	171	83	86	40	13.51	67.57	62.53	1	0	1	0
A215111	4	62	2	156	65	76	33	8.49	62.98	46.37	4b	1	2	0
A215092	3	61	1	180	82	80	43	10.06	66.56	51.18	2	0	2	0
A215634	3	75	2	164	70	81	40	11.31	62.03	55.5	4a	0	2	0
A215182	2	59	2	170	65	93	43	12.1	61.18	60.75	2	0	1	0
A214301	3	38	2	152	53	78	40	14.05	52	57.35	1	0	1	0
A215579	3	44	1	169	75	82	33	8.57	58.86	61.7	3	0	1	0
A216481	1	22	1	168	67	91	57	13.99	57.29	60.79	1	0	1	0
A215241	3	74	2	150	60	78	38	9.68	55.25	47.69	3	0	1	0
A214894	2	35	2	165	57.5	93	41	11.56	56.53	58.87	1	0	1	0
A213387	2	70	2	160	60	85	40	10.49	53.69	57.8	1	0	1	0
A215772	1	65	2	159	58	78	37	9.41	60.07	58.94	1	0	1	0
A215389	4	53	1	167	68	85	43	11.23	67.05	59.27	1	0	1	0
A215973	3	44	1	170	69	85	38	10.31	53.63	63.9	2	0	1	0
A214776	2	67	2	160	66	73	37	9.15	64.5	52.28	3	0	1	0
A246455	3	45	1	172	80	90	39	13.09	61.46	62.28	2	0	1	0
A215830	2	60	2	165	70	91	40	12.7	52.55	66.14	2	0	1	0
A215833	3	67	1	170	60	83	42	13.26	58.16	60.54	1	0	1	0
A215323	4	61	2	160	55	72	23	4.45	64.44	43	4b	1	3	1
A213877	3	61	1	170	72	74	42	12.59	59.09	54.35	2	0	1	0
A216843	2	45	2	160	65	77	38	12.17	51.66	55.37	1	0	1	0
A214238	3	66	1	170	65	94	42	11.83	58.11	61.74	2	0	1	0
A212915	3	63	1	170	65	85	40	8.93	61.52	55.12	2	0	1	0
A216634	3	68	2	155	56	70	36	13.34	61.43	42.93	1	0	1	0
A216497	3	51	2	160	85	86	40	11.84	60.09	59.27	3	0	2	0
A214117	3	68	2	155	53	70	38	12.33	56.3	48.5	4a	0	1	0
A211770	3	43	2	147	51	60	28	6.75	64.5	44.59	4b	1	3	1
A216607	3	65	1	165	45	79	39	7.13	59.69	50.36	4b	1	2	0
A217374	3	32	2	163	50	70	30	8.25	50.07	44.33	3	0	1	0
A215835	1	52	2	157	60	83	46	16.48	55.94	51.11	1	0	1	0
A216451	2	47	2	163	68	70	30	9.3	58.5	49.32	3	0	2	0
A216950	2	61	2	158	60	76	43	10.82	66.88	52.89	2	0	1	0
A216250	3	45	1	172	78	79	34	12.62	61.53	57.25	2	0	1	0
A217233	2	29	1	172	50	80	46	14.69	57.43	50.72	1	0	1	0
A216289	2	60	1	162	63.5	88	53	15.44	56.86	61.24	1	0	1	0
A217723	1	44	2	160	71	82	47	14.42	61.74	58.57	1	0	1	0
A216552	1	53	2	160	60	88	46	15.5	57.45	63.72	1	0	1	0
A216116	2	67	2	158	60	83	34	9.72	56.08	58.57	3	0	1	0
A217686	1	50	2	165	72	78	42	11.02	67.27	51.83	2	0	1	0
A216122	1	52	1	175	75	94	49	12.33	58.89	65.28	2	0	2	0
A216239	3	66	2	160	55	79	35	9.13	62.1	56.52	2	0	1	0
A216889	3	58	1	160	65	88	44	16.67	57.8	59.52	1	0	1	0
A218154	2	48	1	180	66	84	35	11.42	62.24	54.01	1	0	1	0
A216554	2	58	2	163	60	82	41	13.55	66.59	54.96	1	0	1	0
A217238	3	71	1	168	66.5	71	35	11.11	58.79	55.07	3	0	1	0
A214800	3	50	1	175	85	92	39	10.42	67.61	61.75	1	0	1	0
A215118	3	43	1	162	68	80	43	13.42	61.41	56.73	1	0	1	0
A217867	2	50	1	165	69	74	46	15.99	56.94	55.96	1	0	1	0
A218055	1	21	1	192	66	99	65	16.31	48.08	67.97	1	0	1	0
A218592	1	37	2	160	52	88	40	13.84	64.98	48.67	3	0	2	0
A217725	3	70	1	160	69	85	37	11.72	61.48	60.41	3	0	2	0
A218085	3	52	2	165	61	83	40	13.05	61.08	47.31	2	0	1	0
A218402	1	57	2	160	50	72	43	9.98	60.61	51.76	3	0	2	0
A218729	2	22	2	171	65	80	43	12.19	58.77	54.4	1	0	1	0
A217892	3	65	1	170	66	78	36	12.79	65.44	53.52	2	0	1	0
A216944	2	25	2	160	65	78	42	12.28	62.82	54.49	1	0	1	0
A217932	3	43	2	160	61	83	30	7.19	57.29	54.98	1	0	1	0
A218580	3	64	1	168	55.5	83	47	17.76	61.31	57.38	1	0	1	0
A217942	3	35	2	162	70	83	34	7.76	55.65	55.99	1	0	1	0
A220273	3	54	2	160	46	88	30	8.75	66.6	48.51	3	0	2	0
A221129	2	27	1	181	95	86	33	9.36	60.87	55.57	3	0	1	0
A218861	3	52	1	175	52	80	33	8.8	68.94	44.71	4a	0	2	0
A218976	1	54	1	171	68	78	40	10.33	60.61	53.35	2	0	1	0
A218748	3	59	1	165	65	80	43	11	56.83	44.7	2	0	1	0
A221103	3	34	1	178	75	85	48	14.43	64.28	54.06	4a	0	2	0
A214063	2	35	1	185	85	78	38	11.82	62.77	58.93	2	0	1	0
A221201	3	46	1	172	52	85	43	12.51	61.1	55.46	2	0	1	0
A221330	3	31	1	189	110	102	47	12.98	60.56	66.18	1	0	1	0
A220293	2	66	2	155	70	70	37	9.49	60.72	56.03	1	0	1	0
A218643	3	70	1	165	65	66	42	12.42	61.52	51.61	2	0	1	0
A221459	3	42	1	170	65	73	40	9.92	56.14	53.36	1	0	1	0
A222109	2	48	2	165	70	85	38	10.31	63.06	53.38	2	0	1	0
A197971	3	41	2	158	52.5	80	38	9.9	60.83	50.46	1	0	1	0
A221419	1	41	2	167	65	81	42	14.96	55.43	56.63	2	0	1	0
A221541	1	58	2	157	65	81	41	12.63	66.28	51.26	1	0	1	0
A221470	1	48	2	162	65	80	41	10.07	62.46	55.29	1	0	1	0
A221908	3	61	1	168	55	73	40	15.73	59.39	52.27	3	0	1	0
A216717	2	34	2	160	70	76	46	12.7	63.93	56.35	2	0	1	0
A220409	2	76	2	153	54	79	40	11.39	56.74	52.16	2	0	1	0
A221203	2	49	1	168	69	80	42	14.12	58.67	54.09	1	0	1	0
A220514	2	44	1	161	72	70	42	11.69	59.74	53.56	2	0	1	0
A221136	3	29	2	162	63	80	42	11.25	56.66	58.26	1	0	1	0
A220552	3	72	1	162	54.5	65	41	10.71	63.32	43.71	3	0	1	0
A221533	3	76	1	172	55	75	42	10.02	66.89	51.47	4b	1	3	1
A220946	3	42	2	162	64	73	35	10.18	54.88	53.46	1	0	1	0
A221843	2	36	1	175	65	74	40	11.01	59.74	56.73	2	0	1	0
A221442	3	52	2	153	57	85	38	9.04	63.91	54.35	3	0	2	0
A222388	2	48	2	166	64	86	43	10.77	59.9	52.34	2	0	1	0
A222274	1	46	2	165	54	82	38	10.16	52.95	52.61	2	0	1	0
A222352	2	63	2	155	53	84	40	11.5	62.42	53.99	1	0	1	0
A222900	2	52	2	160	59	80	40	13.26	56.59	49.85	1	0	1	0
A222054	3	46	2	158	65	82	45	12.38	53.92	54.5	2	0	1	0
A222959	2	42	1	170	71	73	45	12.06	58.29	51.9	2	0	2	0
A223186	1	54	2	160	55	85	46	12.3	60.88	50.54	1	0	1	0
A223231	1	52	2	155	50	83	43	12.65	59.22	53.41	1	0	1	0
A222852	3	46	2	160	60	80	38	11.41	61.81	46.6	2	0	1	0
A222636	2	50	2	151	51	77	46	12.9	61.18	47.84	2	0	1	0
A222865	3	50	1	156	45.5	79	41	12.3	57.33	56.72	2	0	1	0
A223522	3	63	1	174	64	75	39	10.22	61.24	47.35	3	0	2	0
A222864	1	62	2	160	53	86	37	12.3	53.82	57.77	1	0	1	0
A223338	3	77	1	172	75	77	32	7.53	63.55	46.67	2	0	1	0
A219888	2	45	2	160	54	75	36	12.2	60.16	48.46	1	0	1	0
A222921	3	54	2	155	57	85	40	11.33	59.62	52.87	1	0	1	0
A222669	2	51	2	155	55	82	36	9.36	56.8	51.95	2	0	1	0
A224395	3	74	1	163	65.1	83	37	10.32	60.34	53.23	3	0	1	0
A224021	2	40	2	168	61	80	43	12.42	56.6	56.86	1	0	1	0
A225131	2	45	1	170	75	80	43	11.64	61.09	51.05	4a	0	1	0
A224500	1	60	2	162	60	75	46	13.26	65.9	51.03	1	0	1	0
A224444	2	54	2	155	50	84	40	13.53	57.23	54.53	1	0	1	0
A223743	3	72	1	173	82	90	34	8.09	64.5	54.3	3	0	1	0
A223893	2	55	2	160	59	76	43	11.55	62.08	47.49	3	0	1	0
A224363	3	42	2	158	50	80	40	9.91	54.71	52.32	2	0	1	0
A225031	3	53	2	164	60	75	37	10.02	59.72	54.92	3	0	1	0
A223689	4	62	1	176	75	84	34	8.9	68.3	56.03	4a	0	1	0
A225194	2	50	1	171	77	78	41	13.41	61.9	55.57	2	0	1	0
A225166	3	45	1	165	65	84	38	10.23	54.4	52.22	1	0	1	0
A223727	3	55	1	170	67	78	45	15.83	66.09	47.88	4b	1	4	1
A224377	2	32	1	170	82	110	48	13.8	63.1	64.03	2	0	1	0
A224860	3	45	1	175	89	98	40	12.35	65.53	67.33	1	0	1	0
A224135	3	49	2	168	74.5	85	42	14.9	60.9	57.19	1	0	2	0
A224590	3	66	1	167	70	83	41	13.8	57.48	55.06	1	0	1	0
A222334	1	36	1	164	52	70	4	15.08	60.03	51.82	1	0	1	0
A222640	3	72	1	164	62.5	77	36	8.78	62.27	54.64	2	0	1	0
A225182	3	62	1	165	67	75	43	14.06	63.1	51.36	3	0	2	0
A225455	3	65	2	155	60	85	50	13.95	58.51	55.57	2	0	1	0
A224925	3	63	1	168	53.5	70	35	8.15	58.88	48.48	2	0	1	0
A224533	2	54	2	154	40	80	41	11	62.98	53.57	1	0	1	0
A225608	2	22	1	170	68.5	75	43	12.15	57.77	53.5	2	0	1	0
A225627	3	56	2	157	60	70	36	7.45	60.1	42.94	4b	1	4	1
A225579	1	28	1	168	62.5	85	50	13.18	59.72	61.49	1	0	1	0
A224019	1	47	2	160	67	75	38	13.08	61.57	54.76	1	0	1	0
A223374	1	59	2	159	55	86	47	14.55	54.3	57.24	1	0	1	0
A225731	2	42	1	160	49	78	43	13.5	50.86	55.12	2	0	1	0
A224362	3	70	1	162	70	65	32	9.97	68.26	49.39	4a	0	1	0
A223613	3	55	1	168	55	80	45	12.75	56.72	53.26	3	0	2	0
A224140	1	70	1	160	60	76	53	15	56.82	51.03	1	0	1	0
A225370	3	58	2	147	52	73	43	12.97	54.06	50.9	3	0	1	0
A224947	2	55	2	159	51	72	35	10.96	61.3	44.2	3	0	1	0
A226161	3	53	1	169	69	75	47	13.74	67.89	49.31	1	0	1	0
A222640	3	72	1	168	61.5	65	34	10.03	59.27	49.93	3	0	2	0
A224965	1	68	2	156	56	75	41	13.35	56.89	58.26	2	0	1	0
A225045	2	72	2	156	49.5	78	39	9	57.79	46.95	2	0	1	0
A224243	2	66	1	166	56	76	40	10.31	60.01	45.42	3	0	1	0
A225522	3	42	2	168	72.5	83	38	9.19	61.6	57.31	2	0	1	0
A224725	2	51	1	170	60	73	42	10.71	59.09	51.49	2	0	1	0
A226218	1	19	2	168	70	86	53	11.96	55.52	53.46	1	0	1	0
A223975	3	77	2	155	40	73	39	9.17	54.92	47.01	2	0	1	0
A224621	2	64	2	157	58	78	43	9.5	54.34	49.18	1	0	1	0
A225420	2	48	1	171	70	85	50	18.73	59.06	54.76	1	0	1	0
A225301	3	70	1	165	61	78	40	12.05	69.19	55.49	2	0	1	0
A225830	3	71	1	162	56.5	85	41	10.08	63.45	60.05	1	0	1	0
A226582	2	58	2	173	67	79	43	12.13	59.49	52.5	1	0	1	0
A226042	2	55	2	160	65	73	38	11.82	57.77	48.1	1	0	1	0
A226080	1	42	1	169	71	83	43	11.55	62.67	60.43	2	0	1	0
A226160	2	50	2	163	75	76	40	14.41	59.49	55.19	2	0	1	0
A225974	3	68	1	164	55	76	43	13.14	61.22	54.85	2	0	1	0
A226213	2	45	2	160	59	75	43	12.98	62.48	55.15	3	0	1	0
A223120	3	53	1	165	60	63	43	12.39	58.21	47.36	4a	0	1	0
A226316	2	48	2	162	49	74	35	8.81	50.84	46.93	2	0	1	0
A227114	3	36	1	175	98	82	34	12.43	64.85	60.81	3	0	1	0
A226769	3	48	1	155	64	73	38	13.32	56.03	49.18	2	0	1	0
A225676	2	39	2	155	50	75	38	13.52	46.86	54.14	2	0	1	0
A226118	2	50	1	160	57	82	35	9.62	65.78	56.7	3	0	1	0
A226906	1	28	2	163	55	82	50	13.36	51.52	54.06	1	0	1	0
A226863	1	29	1	165	60	82	40	13.59	56.7	59.42	1	0	1	0
A226843	3	50	1	169	82	80	41	11.37	59.81	55.72	1	0	1	0
A226135	3	56	1	175	65	70	37	9.93	61.43	49.35	4b	1	4	1
A223567	1	19	1	175	62	90	55	13.8	59.76	59.68	1	0	1	0
A235054	3	52	2	158	62	74	39	9.06	58.84	49.06	1	0	1	0
A233358	2	77	2	159	50	75	35	9.6	60.34	51.1	2	0	1	0
A233540	3	60	1	170	75	72	40	10.13	56.41	53.64	3	0	1	0
A235720	3	50	1	169	82	88	40	11.65	69.27	57.02	2	0	1	0
A231576	2	69	1	160	50	78	38	10.52	52.01	53.63	3	0	2	0
A232803	1	62	1	170	52	84	42	12.61	52.14	54.88	3	0	1	0
A234648	1	55	2	158	56.5	80	43	12.2	56.77	45.9	2	0	1	0
A235619	2	50	2	157	61	76	44	14.97	56.21	55.73	2	0	1	0
A235283	2	48	2	160	60	82	40	10.73	55.69	59.86	1	0	1	0
A235587	2	66	1	170	69	75	43	14	68.95	51.56	3	0	1	0
A235426	1	63	1	178	74	90	42	17.62	58.75	60.11	3	0	2	0
A235628	1	37	1	168	61	75	43	12.86	58.03	55.72	4a	0	2	0
A235643	2	55	1	170	75	86	40	9.35	62.16	64.54	4b	1	2	0
A232395	1	53	2	160	44	77	42	12.52	59.99	49.68	1	0	1	0
A235424	3	68	2	160	90	74	41	11.44	63.66	48.37	3	0	1	0
A235470	2	49	1	166	58	80	40	10.97	59.01	53.82	2	0	1	0
A235892	1	39	2	152	53.5	80	46	13.73	54.42	52.46	1	0	1	0
A231685	2	59	2	156	42	73	40	16.48	49.68	51.12	2	0		0
A234521	2	52	2	155	55	85	42	11.47	57.02	61.46	2	0	1	0
A233846	3	67	1	160	56	65	37	11.7	58.77	47.75	1	0		0
A236172	2	51	2	150	45	70	37	9.32	55.65	48.41	2	0	1	0
A236200	3	64	2	160	69	80	36	11.62	62.93	59.43	1	0	1	0
A235564	2	50	2	150	65	78	40	14.21	60.74	51.59	1	0	1	0
A235464	2	69	2	155	54	75	37	9.52	53.79	52.42	1	0	1	0
A235157	1	76	1	176	79	82	50	13.16	64.06	58.45	2	0	1	0
A234491	3	64	2	154	59	71	38	10.05	52.51	45.31	1	0	1	0
A235717	3	50	1	175	62	75	38	10.15	56.05	48.72	3	0	1	0
A234890	2	73	1	165	70	80	42	12.44	60.01	50.45	2	0	1	0
A234651	3	69	2	159	60	78	40	12.35	68.09	52.97	3	0	5	1
A235905	2	62	2	150	62	80	36	10.56	56.3	55.37	2	0	1	0
A234460	2	54	1	171	58	80	35	11.02	59.72	56.38	2	0	1	0
A234292	3	62	1	158	48	75	37	11.71	56.03	56.52	1	0	1	0
A236242	2	33	1	160	66	77	43	12.27	59.76	52	1	0	1	0
A236611	2	66	1	167	68	76	38	9.94	62.43	54.28	3	0	1	0
A236231	3	61	2	156	62	78	45	11.05	58.68	54.2	2	0	1	0
A232673	3	49	1	163	60	85	46	12.65	51.11	58.69	3	0	2	0
A236373	4	68	1	169	69	68	36	7.08	62.5	46.91	4b	1	4	1
A236372	3	66	1	170	70	90	40	11.2	57.92	63.87	1	0	1	0
A236458	2	69	1	160	55	74	42	10.56	58.72	53.36	1	0	1	0
A236767	2	56	2	160	65	65	35	9.8	54.72	52.42	3	0	1	0
A236615	3	31	1	168	73	80	46	10.92	53.1	62.24	1	0	1	0
A236419	1	54	1	168	62	80	44	16.67	56.52	52.93	2	0	1	0
A236651	1	71	1	167	60	92	48	14.26	56.25	58.11	3	0	1	0
A233832	3	60	1	168	90	84	38	10.93	67.09	55.91	4b	1	1	0
A237094	3	25	1	180	80	88	43	13.74	62.12	64.5	1	0	1	0
A236655	1	53	1	165	55	83	39	11.91	53.24	58.65	2	0	1	0
A236375	2	55	2	160	61	77	33	10.07	62.84	51.93	1	0	1	0
A235734	3	44	1	168	65	88	45	13.43	58.45	59.53	3	0	1	0
A236425	1	39	2	159	58	83	40	9.36	60.74	52.54	2	0	1	0
A236926	2	57	2	159	45	81	41	12.32	50.88	59.73	1	0	1	0
A234392	2	74	1	175	55	93	43	12.75	57.35	57.17	2	0	1	0
A235544	3	59	1	160	80	84	38	10.08	63.47	54.67	2	0	1	0
A235991	2	41	1	174	55	88	40	10.37	60.56	54.78	1	0	1	0
A236921	3	33	1	175	68	80	38	12.12	58.45	57.97	2	0	1	0
A237307	2	62	1	165	71	90	41	12.53	54.5	58.03	2	0	1	0
A237064	2	33	1	170	62	77	45	11.29	55.29	54.75	1	0	1	0
A237249	3	38	1	170	85	85	42	13.02	60.65	62.2	4a	0	2	0
A537078	2	29	2	150	51	75	36	9.32	56.25	53.12	1	0	1	0
A235483	3	59	1	169	74	76	40	11.87	68.25	52.61	2	0	1	0
A237489	1	42	2	157	54	78	45	13.32	50.21	56.32	2	0	1	0
A236314	1	31	2	161	48	72	39	10.23	52.54	56.77	1	0	1	0
A236565	2	19	2	163	50	73	46	12.61	53.45	57.01	1	0	1	0
A237440	1	65	1	160	67	76	40	13.38	63.23	56.06	2	0	1	0
A237191	1	46	1	165	61	81	55	14.36	60.39	57.99	1	0	1	0
A236879	2	63	1	160	53.5	85	40	12.2	52.55	54.03	2	0	1	0
A237373	3	56	1	168	62	62	38	7.63	67.14	44.16	4b	1	3	1
A237353	1	26	2	164	61.5	83	46	13.1	56.12	61.24	2	0	1	0
A237400	3	44	1	173	57.5	76	38	9.72	64.47	52.42	2	0	1	0
A237261	3	46	1	167	57	80	32	8.29	50.78	57.08	3	0	1	0
A237971	2	65	2	150	67	65	42	9.27	64.46	45.96	3	0	1	0
A237986	2	34	2	160	55	66	46	11.45	57.87	47.51	1	0	1	0
A235426	1	63	1	178	80	92	45	17.98	57.65	55.69	3	0	2	0
A237675	3	61	1	167	62.5	82	43	11	54.47	53.9	2	0	1	0
A236816	3	47	1	170	80	82	45	17.44	58.16	56.33	2	0	1	0
A237812	3	64	1	173	91	90	41	11.75	68.68	65.09	1	0	1	0
A236367	3	74	1	164	52	73	34	8.6	68.82	48.82	3	0	1	0
A527380	2	64	1	156	49	84	38	10.02	58.45	53.17	2	0	1	0
A236446	1	69	1	174	68	74	36	9.85	59.82	52.64	2	0	1	0
A238473	2	77	2	158	52	70	37	10.13	50.23	46.56	1	0	1	0
A237867	3	42	1	175	62	85	40	13.13	61.98	54.12	2	0	1	0
A239258	3	62	1	176	65	82	40	10.88	62.2	56.14	3	0	1	0
A240757	2	45	2	153	60	82	45	11.78	54.69	50.02	1	0	1	0
A218816	2	27	1	175	90	80	44	9.24	63.79	56.59	4a	0	1	0
A239441	1	74	1	160	53	83	43	11.07	50.86	56.63	1	0	1	0
A239039	3	60	1	177	61	76	39	13.29	62.08	53.25	2	0	1	0
A237942	2	50	1	170	60	92	43	12.71	51.9	61.39	1	0	1	0
A239024	2	49	2	163	55	77	36	9.07	62.43	47.85	3	0	1	0
A240490	3	55	1	174	58	72	40	13.05	62.96	49.91	2	0	1	0
A240748	3	53	1	170	65	80	41	10.28	61.8	52.58	2	0	1	0
A240405	1	37	2	163	69	81	40	11.38	61.45	52.57	2	0	1	0
A240727	1	44	1	163	61	77	54	20.85	51.24	59.04	1	0	1	0
A240418	2	22	2	155	50	79	44	12.25	51.22	52.73	1	0	1	0
A240580	3	70	2	155	50	62	27	9.19	58.19	46.42	4a	0	2	0
A239113	1	52	2	160	60	75	41	14.41	50.84	52.89	1	0	1	0
A239891	3	69	1	165	52	70	42	15.06	61.81	46.25	1	0	1	0
A240656	2	18	2	160	55	73	45	19.08	56.7	51.2	2	0		0
A241001	3	50	2	156	65	79	47	11.46	64.98	53.75	2	0	2	0
A240704	1	22	2	160	49	85	43	12.22	53.16	54.81	1	0	1	0
A240606	1	48	1	169	65	72	48	13.22	64.42	53.45	1	0	1	0
A240814	2	28	1	177	83	86	40	10.72	60.1	56.35	2	0	1	0
A240663	3	61	2	156	71	74	40	12.97	57.31	55.57	1	0	1	0
A240802	1	64	2	160	49	81	50	14.91	52.35	56.94	1	0	1	0
A240556	1	42	2	158	55	85	48	14.02	60.03	58.03	1	0	1	0
A241552	2	48	2	158	60	74	34	11.85	53.02	50.65	4a	0	2	0
A240824	3	55	1	168	59	86	38	12.87	57.68	55.77	2	0	1	0
A241313	2	36	1	170	90	85	41	15.22	58.16	60.48	2	0	1	0
A239629	3	79	1	175	58	78	39	14.22	56.01	58.43	2	0	1	0
A241008	2	37	2	162	56	74	39	11.56	55.12	52.76	1	0	1	0
A240482	2	42	2	159	54	83	33	9.51	57.69	53.3	1	0	1	0
A240331	1	25	1	175	80	83	52	17.71	66.22	58.65	3	0	1	0
A240397	1	38	1	172	85	80	42	12	59.88	58.67	1	0	1	0
A240503	1	46	2	160	60	75	51	12.8	47.23	58.43	1	0	2	0
A239878	2	48	2	162	70	82	48	15.67	60.9	57.99	1	0	1	0
A240854	2	63	1	170	52.5	86	40	13.18	58.99	52.53	1	0	1	0
A240828	2	43	1	167	68	85	39	11.25	59.28	57.45	1	0	1	0
A241148	1	49	1	168	66	80	41	12.89	61.17	56.32	2	0	1	0
A243077	3	46	1	170	85	88	47	11.4	61.02	62.32	2	0	1	0
A242230	2	62	1	160	63.5	75	38	10.33	65.91	48.02	2	0	1	0
A243946	3	49	1	169	75	84	36	12.68	56.33	60.1	1	0	1	0
A243397	3	63	1	170	62	80	37	12.01	55.01	53.94	1	0	1	0
A244576	2	30	1	172	69	75	39	10.95	63.89	53.16	3	0	1	0
A242751	3	66	1	171	78	82	39	8.31	64.64	52.22	2	0	1	0
A242194	3	47	1	171	71	75	36	9.14	59.43	50.77	2	0	1	0
A243526	3	54	1	165	67	80	40	11.85	63.49	54.99	1	0	1	0
A241857	2	65	1	165	50	81	34	11.77	62.2	47.74	3	0	1	0
A244541	1	49	1	168	64	80	42	11.8	60.48	58.33	1	0	1	0
A242937	2	50	2	154	54	76	45	12.96	62.33	49.4	3	0	1	0
A243031	3	55	2	163	65	77	41	10.22	58.31	48.14	1	0	1	0
A243494	2	52	1	172	65	78	46	13.85	63.89	50.65	1	0	1	0
A244128	2	39	1	175	71	90	47	13.6	54.88	61.4	1	0	1	0
A242894	1	77	2	148	50	62	39	9.63	59.19	38.77	4b	1	1	0
A243286	3	60	1	167	50	63	28	7.37	67.56	42.26	4b	1	3	1
A241020	2	55	2	160	69.5	80	38	9.29	52.5	51.14	1	0	1	0
A241373	1	43	1	174	65	98	45	11.69	54.88	60.71	2	0	1	0
A240153	3	58	2	156	58	71	35	13.68	61.22	48.72	3	0	2	0
A238548	1	75	1	160	54	73	41	11.71	59.7	50.49	1	0	1	0
A241970	3	66	1	172	56	78	40	9.67	59.34	54.19	2	0	1	0
A241438	3	76	1	170	64	90	45	14.92	61.44	60.39	3	0	1	0
A237947	2	50	2	152	55	82	40	9.44	58.11	58.85	1	0	1	0
A240849	2	52	2	150	49	75	39	12.41	51.48	50.27	1	0	1	0
A242571	2	46	2	159	57	73	38	12.57	57.43	52.3	1	0	1	0
A242491	1	18	1	180	100	85	53	16.94	68.45	61.43	1	0	1	0
A243482	3	48	1	171	61	90	40	15.5	53.23	61.08	1	0	1	0
A242841	3	65	1	169	65	65	44	13.33	65.88	44.93	3	1	2	0
A242853	2	73	2	163	90	80	42	11.3	65.94	60.43	1	0	1	0
A242412	1	68	1	165	63	82	40	13.09	67.23	53.51	2	0	2	0
A242929	2	52	2	160	59	71	41	10.03	60.37	53.66	1	0	1	0
A242569	1	53	2	160	56	80	54	15.7	54.6	50.19	1	0	1	0
A241851	3	63	1	179	71	86	40	9.35	63.16	52.82	3	0	1	0
A241220	3	26	2	160	53	82	42	11.8	52.59	53.18	1	0	1	0
A242368	3	68	2	155	54	74	40	10.65	53.85	56.95	1	0	1	0
A242676	3	76	2	156	82.5	73	36	10.9	60.31	51.83	1	0	1	0
A243840	1	43	1	175	80	80	40	13.9	56.6	57.63	1	0	1	0
A243863	1	18	1	182	78	86	54	13.63	62.38	62.05	1	0	1	0
A243314	3	50	2	174	65	76	34	8.48	57.75	55.38	2	0	1	0
A243347	1	53	2	160	65	83	41	12.33	59.15	55.03	1	0	1	0
A243800	3	62	2	150	52	71	35	12.28	57.01	50.51	1	0	1	0
A243310	2	66	1	168	60	80	39	12.41	52.8	48.02	2	0	1	0
A243380	2	61	1	168	53.5	75	42	10.85	57.64	50.42	1	0	1	0
A241248	2	47	2	156	56	78	43	14.41	54.28	55.22	1	0	1	0
A243271	3	47	2	155	72	76	35	10.13	62.01	50.77	2	0	1	0
A243395	1	47	2	162	62	85	38	9.61	64.85	50.46	1	0	1	0
A242893	1	55	2	158	50	80	40	10.18	56.11	54.2	1	0	1	0
A243552	1	47	1	167	63	82	43	9.44	59.39	52.67	1	0	1	0
A244569	2	56	2	162	74	80	43	10.34	63.17	53.85	1	0	1	0
A243094	1	58	1	165	53	75	43	13.31	58.43	46.83	1	0	1	0
A243128	3	46	2	165	60	60	31	10.34	62.88	45.04	3	0	1	0
A244724	3	64	1	160	58	83	41	11.33	56.89	56.3	1	0	1	0
A244903	3	42	1	164	84	90	40	10.68	58.65	60.58	1	0	1	0
A244580	1	52	2	161	52	73	35	10.16	56.8	51.56	1	0	1	0
A244701	1	27	1	174	56.5	80	33	8.32	65.8	48.6	2	0	1	0
A245012	2	50	2	164	67	75	39	12.17	58.11	49.45	1	0	1	0
A241169	1	76	2	155	60	82	38	10.05	58.72	53.16	1	0	1	0
A245270	3	54	2	160	70	70	50	12.98	53.42	44.76	2	0	1	0
A242675	3	42	2	155	52	75	35	8.98	61.74	46.93	1	0	1	0
A244090	3	55	1	164	65	80	36	10.97	60.38	53.36	2	0	1	0
A244587	2	18	2	160	65	85	40	10.16	61.48	47.88	1	0	1	0
A245127	3	51	1	165	64	80	33	9.68	55.4	52.42	2	0	2	0
A245251	1	52	1	170	65	85	39	12.51	54.92	54.89	1	0	1	0
A245282	1	39	1	168	71	90	39	12.97	52.57	61.75	2	0	1	0
A254367	1	51	2	150	75	70	42	12.49	65.56	47.29	2	0	1	0
A253497	2	63	1	168	70	73	41	13.51	63.5	55.65	2	0	1	0
A254845	2	49	2	159	55	73	34	11.33	47.74	55.73	1	0	1	0
A254528	3	44	2	160	55	75	37	10.51	55.32	54.75	2	0	1	0
A253793	1	50	2	158	52	77	42	17.83	51.64	52.32	1	0	1	0
A253518	2	49	2	150	45	71	33	9.12	53.2	45.11	2	0	2	0
A252184	2	56	2	158	67.5	70	41	10.04	57.3	49.51	2	0	1	0
A251383	3	73	1	170	55	75	35	10.34	66.89	54.59	2	0	1	0
A251323	3	45	2	168	66	79	37	12.57	59.35	51.1	2	0	1	0
A250867	1	53	1	165	60	90	42	10.62	59	57.98	2	0	1	0
A251308	1	55	2	153	55	75	36	13.29	55.19	54.23	1	0	1	0
A250444	2	64	1	167	58	81	41	10.52	63.29	51.9	2	0	1	0
A251221	3	43	2	155	59	76	45	14.36	61.6	53.63	1	0	1	0
A250762	2	39	2	155	40	70	38	11.42	53.25	44.7	1	0	1	0
A250391	3	60	1	172	67	82	40	12.32	63.21	53.27	2	0	1	0
A248634	3	77	1	170	61	67	36	6.29	61.17	45.46	4b	1	4	1
A248768	1	68	1	158	45	84	43	14.25	57.45	52.5	1	0	1	0
A250080	1	49	2	160	45	75	39	10.95	49.81	46.18	2	0	1	0
A250188	4	49	1	171	69.5	65	28	6.09	68.67	43.41	4b	1	4	1
A249170	1	51	2	156	53	75	35	8.66	59.4	47.44	3	0	1	0
A250406	3	19	1	178	55	70	34	9.1	52.89	54.26	2	0	1	0
A249907	2	46	2	160	59	74	38	10.04	56.96	47.95	2	0	2	0
A250437	3	55	1	155	45	82	34	9.97	51.11	53.1	1	0	1	0
A248474	3	68	1	175	70	70	40	9.96	60.46	47.41	1	0	1	0
A249698	3	49	1	164	64	72	33	10.5	67.86	49.09	1	0	1	0
A250067	1	67	1	161	57.5	78	48	11.11	62.9	50.22	2	0	1	0
A250073	3	50	1	180	75	72	37	8.13	64.87	48.44	3	0	2	0
A247464	3	61	2	156	55	75	43	12.13	56.08	54.88	1	0	1	0
A249169	1	77	2	151	52	70	41	13.26	59.11	47.34	1	0	1	0
A248703	3	48	1	169	72	73	39	10.61	57.34	54.2	1	0	1	0
A248002	1	63	1	175	68	85	49	14.79	57.36	60.77	1	0	1	0
A250370	1	63	2	158	59	78	40	11.43	50.59	52.7	1	0	1	0
A248864	2	70	1	170	65	82	43	11.8	56.08	59.36	2	0	1	0
A245313	2	79	2	150	40	65	40	12.33	59.03	50.56	2	0	1	0
A247271	3	68	1	162	65	89	37	11.96	66.55	63.82	1	0	1	0
A247936	3	37	1	168	60	81	35	11.46	58.33	59.01	1	0	1	0
A297782	3	35	1	170	75	80	42	13	57.4	50.05	3	0	1	0
A248104	2	67	1	170	60	83	38	11.07	55.57	55.12	1	0	1	0
A248504	1	30	1	172	87.5	95	48	13.6	66.61	67.98	1	0	1	0
A247036	2	72	1	168	60	79	42	12.33	61.58	53.86	1	0	1	0
A247114	2	58	2	155	57	75	44	12.01	59.73	50.86	1	0	1	0
A243517	3	74	2	160	60	72	34	12.25	60.12	51.52	1	0	1	0
A245365	3	77	2	160	59	77	38	10.12	57.67	58.99	1	0	1	0
A247100	2	33	2	155	48	89	40	12.32	50.77	62.1	2	0	1	0
A245336	3	40	1	170	57	75	40	9.04	58.75	53.22	2	0	1	0
A247782	3	47	2	160	61	72	34	10.32	59.05	50.59	1	0	1	0
A246240	2	74	1	172	71	85	43	16.26	62.81	54.59	1	0	1	0
A247062	2	55	1	170	58	82	37	13.42	57.97	58.34	2	0	1	0
A252406	2	49	2	160	55	80	35	8.96	56.97	52.58	2	0	2	0
A251582	3	51	1	163	65	83	38	10.13	64.18	52.98	1	0	1	0
A252560	3	76	1	158	65	76	32	7.82	58.75	50.12	4b	1	2	0
A252135	3	61	2	158	60	82	39	14.41	61.1	52.91	1	0	1	0
A249755	3	72	2	158	61	73	39	11.25	63.93	47.35	1	0	1	0
A247906	2	54	2	163	56	73	42	13.29	63.45	53.17	1	0	1	0
A252870	3	71	1	160	55	75	40	9.88	56.62	53.17	2	0	1	0
A250650	2	45	2	160	57	72	43	12.69	64.58	50.54	2	0	2	0
A249990	2	78	2	155	52	75	38	13.82	52.73	51.74	1	0	1	0
A252401	3	44	1	171	68	84	37	9.92	61.4	56.59	3	0	1	0
A250693	3	74	2	153	45	72	34	8.98	48.72	50.21	3	0	2	0
A252619	2	50	1	165	55	85	43	12.82	58.51	57.28	1	0	1	0
A251662	2	46	1	168	60	80	40	10.32	60.77	56.11	1	0	1	0
A252469	2	72	2	160	48	72	38	10.22	49.52	50.12	1	0	1	0
A248606	3	61	1	163	49	92	43	11.96	52.57	61.4	2	0	1	0
A251163	3	56	2	162	70	75	33	9.74	62.46	49.45	2	0	1	0
A250402	1	42	2	160	72	74	41	13.38	65.91	49.32	1	0	1	0
A253273	1	55	1	164	55.4	81	44	13.65	56.66	50.46	2	0	1	0
A251865	2	74	2	158	62	75	40	11.94	57.38	51.59	2	0	1	0
A253477	2	20	2	160	43	78	38	10.4	56.45	55.12	1	0	1	0
A251093	3	69	1	178	77	85	39	10.89	60.12	58.36	1	0	1	0
A252477	3	72	1	178	77	78	37	10.22	58.92	52.35	1	0	1	0
A250768	3	49	1	172	80	80	45	13.07	62.16	57.3	2	0	1	0
A251720	3	55	1	173	83	89	40	13.22	65.15	55.43	2	0	1	0
A245028	3	55	1	165	70	77	38	10.6	55.33	52.83	2	0	1	0
A245020	1	29	2	156	50	76	40	10.13	59.96	53.41	1	0	1	0
A245381	3	38	1	183	100	93	42	11.19	59.32	67.57	2	0	1	0
A244875	2	61	1	179	81	83	39	13.89	66.2	54.2	1	0	1	0
A244998	1	55	2	156	70	84	45	15.84	59.74	55.94	2	0	1	0
A242547	2	24	2	161	64	80	50	18.33	52.59	60.03	1	0	1	0
A243684	3	68	1	164	83	85	42	14.99	61.06	53.92	2	0	1	0
A244659	3	53	2	155	57	70	34	10.51	57.29	50.48	3	1	1	0
A245534	1	54	2	157	52	65	45	10.82	56.63	43.91	1	0	1	0
A243010	2	52	2	165	60	75	41	12.43	56.95	54.13	1	0	1	0
A244922	2	74	1	165	56	65	40	10.58	66.65	44.29	4b	1	3	1
A246019	3	69	2	160	62	78	40	11.34	61.74	46.25	3	0	1	0
A244975	3	75	2	150	52	76	38	10.67	51.47	53.09	1	0	1	0
A245812	2	63	1	166	49	70	39	8.48	61.3	48.77	4b	1	3	1
A244351	3	43	1	164	61	80	37	8.64	57.64	49.25	1	0	1	0
A246157	2	62	2	155	50	70	45	12.99	57.28	45.46	2	0	1	0
A245578	3	74	1	180	97	105	45	11.35	63.45	68.95	2	0	2	0
A296639	2	70	1	172	70	75	42	14.96	64.87	51.06	1	0	1	0
A246227	2	36	1	172	81	95	51	15.49	59.06	65.85	2	0	1	0
A245976	3	56	1	172	68	84	46	12.08	62.92	58.66	1	0	1	0
A243917	2	64	2	164	74	81	49	18.46	66.91	59.03	1	0	1	0
A246983	3	48	2	157	56	72	38	12.78	56.32	51.5	2	0	1	0
A245748	3	72	1	172	55	78	39	10.23	63.93	50.82	2	0	1	0
A246823	3	53	1	170	65	79	45	15.29	59.7	51.49	2	0	1	0
A246914	2	19	1	172	66	88	45	11.91	66.08	59.42	1	0	1	0
A246687	2	49	2	163	75	74	37	9.15	61.02	46.52	3	0	1	0
A246916	2	50	1	172	79	90	41	12.16	76.72	62.86	2	0	1	0
A434471	2	42	1	160	50	70	37	10.56	55.23	50.35	1	0	1	0
A246782	3	65	1	166	57	83	38	12.49	58.82	55.91	2	0	1	0
A247015	3	53	1	168	59	74	34	14.27	61.13	51.9	1	0	1	0
A245657	3	52	1	170	52	67	37	9.42	53.62	44.25	3	0	1	0
A245820	3	62	2	158	80	83	42	14.62	66.08	57.98	2	0	1	0
A246234	2	61	1	175	68	82	43	10.93	59.74	55.92	3	0	2	0
A243782	2	64	2	150	55	80	44	11.7	61.36	49.79	1	0	1	0
A247181	2	69	2	146	52	72	34	13.48	60.51	48.75	1	0	1	0
A242733	2	53	1	166	57	78	40	10.49	61.78	52.2	1	0	1	0
A245482	2	55	1	178	73	85	45	12.05	64.2	53.86	2	0	1	0
A246733	2	20	1	180	75	93	50	16.18	59.09	64.87	1	0	1	0
A247500	1	69	2	160	66	78	36	11.67	53.41	52.89	3	0	2	0
A247212	3	41	2	160	59	78	35	10.01	58.26	52.67	2	0	1	0
A253709	1	21	1	176	55	78	43	13.67	59.5	51.59	1	0	1	0
A250741	1	47	2	155	78	73	41	14.92	60.58	51.52	1	0	1	0
A254155	2	58	1	161	65	75	48	17.21	59.72	52.35	1	0	1	0
A252270	1	50	2	165	63	77	45	14.06	61.53	50.48	1	0	1	0
A254800	3	23	1	170	54.5	82	33	10.15	59.9	59.4	2	0	1	0
A198869	2	39	1	172	64	68	43	11.8	68	49.2	1	0	1	0
A197070	1	27	1	167	70	72	44	11.82	54.46	54.19	2	0	1	0
A198131	1	22	1	176	72	68	45	11.28	62.26	49.72	2	0	1	0
A198738	2	34	2	158	62	65	35	6.22	65.04	44.16	4b	1	3	1
A198527	1	76	2	157	46	68	40	12.15	61.34	52.3	1	0	1	0
A198789	1	30	1	173	68	72	39	13.67	62.39	51.49	1	0	1	0
A1976722	2	31	2	156	48	69	40	11.69	59.2	51.38	1	0	1	0
A197928	2	27	2	159	64	70	38	10.59	57.89	49.45	4b	1	2	0
A197262	1	55	2	155	50	68	42	12.92	54.67	49.14	1	0	1	0
A198383	2	26	1	168	69	72	39	11.61	62.28	50.19	4a	0	2	0
A198126	1	50	2	162	62	62	44	11.7	58.05	48.16	1	0	1	0
A198001	1	59	2	166	55	74	40	12.19	62	50.29	2	0	1	0
A198379	1	23	2	159	48	65	35	10.12	60.42	42.18	3	0	2	0
